# Supplementary material for: Exposure to Organophosphate and Neonicotinoid Insecticides and Its Association with Steroid Hormones among Male Reproductive-Age Farmworkers in Northern Thailand
Source: Int J Environ Res Public Health. 2021 May 24;18(11):5599. doi: 10.3390/ijerph18115599 (PMC8197278; doi:10.3390/ijerph18115599)
Supplement: Supplementary file 1 [file ijerph-18-05599-s001.zip]

Archive with 1 entries (1 files):
- ijerph-1192712-supplementary.pdf
